# Supplementary material for: A Fast and Convenient Synthesis of New Water-Soluble, Polyanionic Dendrimers
Source: Molecules. 2021 Aug 6;26(16):4754. doi: 10.3390/molecules26164754 (PMC8399870; doi:10.3390/molecules26164754)
Supplement: Supplementary file 1 [file molecules-26-04754-s001.zip]

Archive with 1 entries (1 files):
- molecules-1330229-supplementary.pdf
